# Supplementary material for: Tuning the Properties of Polyvinylidene Fluoride/Alkali Lignin Membranes to Develop a Biocatalytic Membrane Reactor for an Organophosphorus Pesticide Degradation
Source: Membranes (Basel). 2024 Aug 28;14(9):186. doi: 10.3390/membranes14090186 (PMC11434455; doi:10.3390/membranes14090186)
Supplement: Supplementary file 1 [file membranes-14-00186-s001.zip]

Archive with 1 entries (1 files):
- membranes-3166551-supplementary.pdf
